# Supplementary material for: Description of three new species of oak gallwasps of the genus Amphibolips Reinhard from Mexico (Hymenoptera, Cynipidae)
Source: Zookeys. 2020 Nov 6;987:81–114. doi: 10.3897/zookeys.987.51366 (PMC7666070; doi:10.3897/zookeys.987.51366)
Supplement: XML Treatment for Amphibolips magnigalla [file zookeys.987.51366-treatment1.xml]

<!DOCTYPE tp:taxon-treatment
  PUBLIC "-//TaxonX//DTD Taxonomic Treatment Publishing DTD v0 20100105//EN" "tax-treatment-NSO.dtd">
<tp:taxon-treatment xmlns:tp="http://www.plazi.org/taxpub"><tp:treatment-meta><kwd-group><label>Taxon classification</label><kwd><named-content xmlns:xlink="http://www.w3.org/1999/xlink" content-type="kingdom">Animalia</named-content></kwd><kwd><named-content xmlns:xlink="http://www.w3.org/1999/xlink" content-type="order">Hymenoptera</named-content></kwd><kwd><named-content xmlns:xlink="http://www.w3.org/1999/xlink" content-type="family">Cynipidae</named-content></kwd></kwd-group><mixed-citation publication-type="journal"><person-group><name><surname>Castillejos-Lemus</surname><given-names>Dohuglas Eliseo</given-names></name><name><surname>Oyama</surname><given-names>Ken</given-names></name><name><surname>Nieves-Aldrey</surname><given-names>José Luis</given-names></name></person-group><article-title>Description of three new species of oak gallwasps of the genus <italic><tp:taxon-name><tp:taxon-name-part taxon-name-part-type="genus" reg="Amphibolips">Amphibolips</tp:taxon-name-part></tp:taxon-name></italic> Reinhard from Mexico (<tp:taxon-name><tp:taxon-name-part taxon-name-part-type="order">Hymenoptera</tp:taxon-name-part></tp:taxon-name>, <tp:taxon-name><tp:taxon-name-part taxon-name-part-type="family">Cynipidae</tp:taxon-name-part></tp:taxon-name>)</article-title><source>Zookeys</source><day>06</day><month>11</month><year>2020</year><volume>987</volume><fpage>81</fpage><lpage>114</lpage><pub-id pub-id-type="doi">10.3897/zookeys.987.51366</pub-id></mixed-citation></tp:treatment-meta><tp:nomenclature><tp:taxon-name><object-id xmlns:xlink="http://www.w3.org/1999/xlink" content-type="arpha" xlink:type="simple">F75CFB16-90BA-56BF-9408-9389D6CDAF7D</object-id>
            <tp:taxon-name-part taxon-name-part-type="genus" reg="Amphibolips">Amphibolips</tp:taxon-name-part>
            <tp:taxon-name-part taxon-name-part-type="species" reg="magnigalla">magnigalla</tp:taxon-name-part>
            <object-id xmlns:xlink="http://www.w3.org/1999/xlink" content-type="zoobank" xlink:type="simple">http://zoobank.org/34858B85-8A3C-4675-9ADD-76BABA811ABA</object-id>
          </tp:taxon-name><tp:taxon-authority>Nieves-Aldrey &amp; Castillejos-Lemus</tp:taxon-authority><tp:taxon-status xmlns:xlink="http://www.w3.org/1999/xlink" xlink:type="simple">sp. nov.</tp:taxon-status><xref ref-type="fig" rid="F1">Figs 1</xref><xref ref-type="fig" rid="F2">, 2</xref><xref ref-type="fig" rid="F3">, 3</xref><xref ref-type="fig" rid="F4">, 4</xref><xref ref-type="fig" rid="F5">, 5</xref></tp:nomenclature><tp:treatment-sec sec-type="type material" id="SECID0EHMAE"><title>Type material.</title><p><bold><italic>Holotype</italic></bold>: 1♀ in the <named-content xmlns:xlink="http://www.w3.org/1999/xlink" xlink:type="simple" content-type="institution" xlink:href="http://grbio.org/institution/museo-nacional-de-ciencias-naturales">Museo Nacional de Ciencias Naturales, Madrid, Spain</named-content> (<named-content xmlns:xlink="http://www.w3.org/1999/xlink" content-type="dwc:institutional_code" xlink:type="simple">MNCN</named-content>), mounted (glued) on a card. Mexico, Oaxaca, Comaltepec, <named-content xmlns:xlink="http://www.w3.org/1999/xlink" content-type="dwc:verbatimCoordinates" xlink:type="simple"><named-content content-type="geo-json" specific-use="{&#34;type&#34;:&#34;Point&#34;,&#34;coordinates&#34;:[-96.555556,17.563889]}" id="NCID0E1MAE" xlink:type="simple">17°33'50"N, 96°33'20"W</named-content></named-content>, ca. 2330 m alt.; ex gall <italic><tp:taxon-name><tp:taxon-name-part taxon-name-part-type="genus" reg="Quercus">Quercus</tp:taxon-name-part> <tp:taxon-name-part taxon-name-part-type="species" reg="zempoaltepecana">zempoaltepecana</tp:taxon-name-part></tp:taxon-name></italic> (<tp:taxon-name><tp:taxon-name-part taxon-name-part-type="genus" reg="Quercus">Quercus</tp:taxon-name-part> <tp:taxon-name-part taxon-name-part-type="infraspecific-rank">sect.</tp:taxon-name-part> <tp:taxon-name-part taxon-name-part-type="section" reg="Lobatae">Lobatae</tp:taxon-name-part></tp:taxon-name>), gall collected 21/04/2018, insect emerged 30/04/2018. D. Castillejos-Lemus leg. <bold><italic>Paratypes</italic></bold>: 5♂, same data as holotype but emerged 1-3/05/2018. Two paratype ♂ were dissected and mounted on a stub for <abbrev xmlns:xlink="http://www.w3.org/1999/xlink" xlink:title="scanning electron microscope" id="ABBRID0E1NAE" xlink:type="simple">SEM</abbrev> observation in the <named-content xmlns:xlink="http://www.w3.org/1999/xlink" content-type="dwc:institutional_code" xlink:type="simple">MNCN</named-content>. Other materials: 4♂, same data as paratypes, preserved in ethanol (in <named-content xmlns:xlink="http://www.w3.org/1999/xlink" content-type="dwc:institutional_code" xlink:type="simple">MNCN</named-content> and Castillejos-Lemus collection, Morelia, Mexico). Additional material: 3 galls, one dissected (in <named-content xmlns:xlink="http://www.w3.org/1999/xlink" content-type="dwc:institutional_code" xlink:type="simple">MNCN</named-content>).</p></tp:treatment-sec><tp:treatment-sec sec-type="etymology" id="SECID0ENOAE"><title>Etymology.</title><p>Named after the strikingly-large size of the galls of this species.</p></tp:treatment-sec><tp:treatment-sec sec-type="diagnosis" id="SECID0ESOAE"><title>Diagnosis and comments.</title><p>This new species belongs to the group of <italic><tp:taxon-name><tp:taxon-name-part taxon-name-part-type="genus" reg="Amphibolips">Amphibolips</tp:taxon-name-part></tp:taxon-name></italic> species that have a forewing with a transversal clear band that is variable in size and extends towards medial and cubital veins to the ventral margin of the wing (<xref ref-type="bibr" rid="B22">Nieves-Aldrey et al. 2012</xref>). The aforementioned group comprises <italic><tp:taxon-name><tp:taxon-name-part taxon-name-part-type="genus" reg="Amphibolips">Amphibolips</tp:taxon-name-part> <tp:taxon-name-part taxon-name-part-type="species" reg="castroviejoi">castroviejoi</tp:taxon-name-part></tp:taxon-name></italic> from Panama, <italic><tp:taxon-name><tp:taxon-name-part taxon-name-part-type="genus" reg="Amphibolips">Amphibolips</tp:taxon-name-part> <tp:taxon-name-part taxon-name-part-type="species" reg="trizonata">trizonata</tp:taxon-name-part></tp:taxon-name></italic> Ashmead, 1896 from Arizona (USA) and the Mexican <italic><tp:taxon-name><tp:taxon-name-part taxon-name-part-type="genus" reg="Amphibolips">Amphibolips</tp:taxon-name-part> <tp:taxon-name-part taxon-name-part-type="species" reg="durangensis">durangensis</tp:taxon-name-part></tp:taxon-name></italic> Nieves-Aldrey &amp; Maldonado, 2012, <italic><tp:taxon-name><tp:taxon-name-part taxon-name-part-type="genus" reg="Amphibolips">A.</tp:taxon-name-part> <tp:taxon-name-part taxon-name-part-type="species" reg="dampfi">dampfi</tp:taxon-name-part></tp:taxon-name></italic> and the recently described <italic><tp:taxon-name><tp:taxon-name-part taxon-name-part-type="genus" reg="Amphibolips">A.</tp:taxon-name-part> <tp:taxon-name-part taxon-name-part-type="species" reg="cibriani">cibriani</tp:taxon-name-part></tp:taxon-name></italic> Pujade-Villar, 2018 (<xref ref-type="bibr" rid="B25">Pujade-Villar et al. 2018</xref>). However, the forewing pattern of the new species is different from that of all the referenced species. The transversal clear band is larger and broader and extends to two-thirds of the radial cell in both sexes and the basal third of the wing is more heavily infuscate in the male (Fig. <xref ref-type="fig" rid="F4">4A, B</xref>).</p><p><italic><tp:taxon-name><tp:taxon-name-part taxon-name-part-type="genus" reg="Amphibolips">Amphibolips</tp:taxon-name-part> <tp:taxon-name-part taxon-name-part-type="species" reg="magnigalla">magnigalla</tp:taxon-name-part></tp:taxon-name></italic> shares with <italic><tp:taxon-name><tp:taxon-name-part taxon-name-part-type="genus" reg="Amphibolips">Amphibolips</tp:taxon-name-part> <tp:taxon-name-part taxon-name-part-type="species" reg="dampfi">dampfi</tp:taxon-name-part></tp:taxon-name></italic>, <italic><tp:taxon-name><tp:taxon-name-part taxon-name-part-type="genus" reg="Amphibolips">A.</tp:taxon-name-part> <tp:taxon-name-part taxon-name-part-type="species" reg="castroviejoi">castroviejoi</tp:taxon-name-part></tp:taxon-name></italic> and the other two new species described herein, a mesoscutellum emarginate posteriorly. However, the emargination is comparatively less deep in <italic><tp:taxon-name><tp:taxon-name-part taxon-name-part-type="genus" reg="Amphibolips">A.</tp:taxon-name-part> <tp:taxon-name-part taxon-name-part-type="species" reg="magnigalla">magnigalla</tp:taxon-name-part></tp:taxon-name></italic> (Figs <xref ref-type="fig" rid="F1">1C</xref>, <xref ref-type="fig" rid="F2">2C</xref>). Besides the main character of the forewing, the four species can be readily distinguished by the characters provided in the identification key in this paper.</p><fig id="F1" position="float" orientation="portrait"><object-id xmlns:xlink="http://www.w3.org/1999/xlink" content-type="doi" xlink:type="simple">10.3897/zookeys.987.51366.figure1</object-id><object-id xmlns:xlink="http://www.w3.org/1999/xlink" content-type="arpha" xlink:type="simple">15CC92CA-FCC2-58AA-A1AD-A9EB5E427C49</object-id><label>Figure 1.</label><caption><p><italic><tp:taxon-name><tp:taxon-name-part taxon-name-part-type="genus" reg="Amphibolips">Amphibolips</tp:taxon-name-part> <tp:taxon-name-part taxon-name-part-type="species" reg="magnigalla">magnigalla</tp:taxon-name-part></tp:taxon-name></italic> sp. nov., female <bold>A</bold> head, anterior view <bold>B</bold> frons and vertex <bold>C</bold> mesosoma, dorsal view <bold>D</bold> scutellum, dorsal view <bold>E</bold> mesosoma, lateral view <bold>F</bold> propodeum.</p></caption><graphic xmlns:xlink="http://www.w3.org/1999/xlink" xlink:href="zookeys-987-081-g001.jpg" position="float" orientation="portrait" xlink:type="simple" id="oo_472545.jpg"><uri content-type="original_file" xlink:type="simple">https://binary.pensoft.net/fig/472545</uri></graphic></fig><fig id="F2" position="float" orientation="portrait"><object-id xmlns:xlink="http://www.w3.org/1999/xlink" content-type="doi" xlink:type="simple">10.3897/zookeys.987.51366.figure2</object-id><object-id xmlns:xlink="http://www.w3.org/1999/xlink" content-type="arpha" xlink:type="simple">F9EC5970-6776-5945-9EAF-202FD7DE34EE</object-id><label>Figure 2.</label><caption><p><italic><tp:taxon-name><tp:taxon-name-part taxon-name-part-type="genus" reg="Amphibolips">Amphibolips</tp:taxon-name-part> <tp:taxon-name-part taxon-name-part-type="species" reg="magnigalla">magnigalla</tp:taxon-name-part></tp:taxon-name></italic> sp. nov., male <bold>A</bold> head, anterior view <bold>B</bold> head, posterior view <bold>C</bold> mesosoma, dorsal view <bold>D</bold> scutellum and propodeum <bold>E</bold> mesosoma, lateral view <bold>F</bold> metasoma, ventral view.</p></caption><graphic xmlns:xlink="http://www.w3.org/1999/xlink" xlink:href="zookeys-987-081-g002.jpg" position="float" orientation="portrait" xlink:type="simple" id="oo_472546.jpg"><uri content-type="original_file" xlink:type="simple">https://binary.pensoft.net/fig/472546</uri></graphic></fig><p>Regarding the gall, the new species is easily distinguished by its large spindle-shaped gall (approximately 10 cm in length × 2.5 cm in diameter), which is at least 2× larger than any other spindle-shaped gall described from Mexico. <italic><tp:taxon-name><tp:taxon-name-part taxon-name-part-type="genus" reg="Amphibolips">Amphibolips</tp:taxon-name-part> <tp:taxon-name-part taxon-name-part-type="species" reg="fusus">fusus</tp:taxon-name-part></tp:taxon-name></italic> and <italic><tp:taxon-name><tp:taxon-name-part taxon-name-part-type="genus" reg="Amphibolips">A.</tp:taxon-name-part> <tp:taxon-name-part taxon-name-part-type="species" reg="durangensis">durangensis</tp:taxon-name-part></tp:taxon-name></italic> induce galls morphologically similar to the gall of the new species. However, besides the differences in size, the inner structure of the gall induced by the referenced species is different, being filled with a dense soft tissue, while the inner structure of the gall induced by the new species is often almost empty, with visible radiating filaments from the central larval cell.</p></tp:treatment-sec><tp:treatment-sec sec-type="description" id="SECID0EYVAE"><title>Description.</title><p>Body length: 5.8 mm (n = 1) for females; 5.2 mm (n = 3) for males.</p><p>Female (Fig. <xref ref-type="fig" rid="F4">4C</xref>). Body almost entirely black; antennae, except two basal segments, mandibles, metasoma ventrally, hypopygium and parts of tibiae and tarsi, chestnut. Forewing predominantly black infuscate, except a wide clear transversal band that starts in the distal two thirds of radial cell and extends towards discoidal and cubital cell, almost reaching ventral margin of forewing. Another non-infuscate band extended from the posterior part of the costal cell towards the Rs+M vein and reached the cubital vein (Fig. <xref ref-type="fig" rid="F4">4A</xref>).</p><p>Head, in dorsal view 2.3× wider than long. <abbrev xmlns:xlink="http://www.w3.org/1999/xlink" xlink:title="post-ocellar distance" id="ABBRID0EJWAE" xlink:type="simple">POL</abbrev>:<abbrev xmlns:xlink="http://www.w3.org/1999/xlink" xlink:title="ocellar-ocular distance" id="ABBRID0ENWAE" xlink:type="simple">OOL</abbrev>:<abbrev xmlns:xlink="http://www.w3.org/1999/xlink" content-type="institution" xlink:title="diameter of a lateral ocellus" id="ABBRID0ERWAE" xlink:type="simple">DOL</abbrev> as 23:44:14. Head in anterior view (Fig. <xref ref-type="fig" rid="F1">1A</xref>) 1.2× wider than high, gena slightly broadened behind eye. Vertex, frons, lower face, gena and occiput with strong reticulate-rugose sculpture (Fig. <xref ref-type="fig" rid="F1">1B</xref>); two longitudinal carina present, extending from ventral margin of toruli to converge towards the anterior tentorial pits; irradiating carinae from clypeus absent; head moderately pubescent, except in vertex and frons. Clypeus more or less hexagonal, ventral margin strongly projecting over mandibles and slightly sinuate on anterior margin. Anterior tentorial pits well visible; epistomal sulcus and clypeo-pleurostomal lines slightly discernible. Malar space 0.7× height of compound eye. Toruli situated mid-height of compound eye; transfacial line 1.4× height of an eye; distance between antennal rim and compound eye slightly shorter than width of antennal socket including rim. Ocellar plate slightly raised.</p><p>Head posterior view (male) (Fig. <xref ref-type="fig" rid="F2">2B</xref>), heavily pubescent, with occiput coarsely rugose; dorsally the sculpture is transversely ribbed. Two carinae present, arising from dorsal part of the occipital foramen and ventrally continuing past posterior tentorial pits; posterior tentorial pits rounded; gular sulci united meeting at hypostoma. Posterodorsal margin of oral foramen not margined medially; hypostomal ridges well separated.</p><p>Mouthparts (male) (Fig. <xref ref-type="fig" rid="F2">2A</xref>), mandibles strong, exposed; with dense setae in base, right mandible with three teeth; left with two teeth. Cardo of maxilla not visible, maxillary stipes 4.1× as long as wide. Maxillary palp with five segments. Labial palp with three segments; apical peg of last labial and maxillary segments present.</p><p>Antenna (Fig. <xref ref-type="fig" rid="F3">3C</xref>), of moderate length, 0.5× as long as body length; with 13 antennomeres; flagellum not broadening towards apex; with relatively long, erect setae. Relative length/width of antennal segments as: 0.29(0.16):0.12(0.16):0.44(0.15):0.32(0.14):0.25(0.15):0.24(0.16):0.21(0.15):0.19(0.15): 0.17(0.14): 0.16(0.15):0.16(0.15):0.16(0.15):0.32(0.14). Pedicel (Fig. <xref ref-type="fig" rid="F3">3C</xref>) short, small, broader than long, 0.4× as long as scape; F1 1.4× as long as F2. F8-F10 as long as wide, F11 2.3× as long as wide, 2× as long as F10. Placodeal sensilla on F5-F11, disposed in dense rows of 6–8 sensilla, only in half dorsal area of each flagellomere.</p><fig id="F3" position="float" orientation="portrait"><object-id xmlns:xlink="http://www.w3.org/1999/xlink" content-type="doi" xlink:type="simple">10.3897/zookeys.987.51366.figure3</object-id><object-id xmlns:xlink="http://www.w3.org/1999/xlink" content-type="arpha" xlink:type="simple">7E17C216-7016-5AA0-8883-DDF1A451BB94</object-id><label>Figure 3.</label><caption><p><italic><tp:taxon-name><tp:taxon-name-part taxon-name-part-type="genus" reg="Amphibolips">Amphibolips</tp:taxon-name-part> <tp:taxon-name-part taxon-name-part-type="species" reg="magnigalla">magnigalla</tp:taxon-name-part></tp:taxon-name></italic> sp. nov. <bold>A</bold> female metasoma, lateral view <bold>B</bold> female hypopygium, ventral view <bold>C</bold> female antenna <bold>D</bold> female metasoma, dorsal view <bold>E</bold> male antenna <bold>F</bold> detail of apical flagellomeres in male antenna.</p></caption><graphic xmlns:xlink="http://www.w3.org/1999/xlink" xlink:href="zookeys-987-081-g003.jpg" position="float" orientation="portrait" xlink:type="simple" id="oo_472547.jpg"><uri content-type="original_file" xlink:type="simple">https://binary.pensoft.net/fig/472547</uri></graphic></fig><fig id="F4" position="float" orientation="portrait"><object-id xmlns:xlink="http://www.w3.org/1999/xlink" content-type="doi" xlink:type="simple">10.3897/zookeys.987.51366.figure4</object-id><object-id xmlns:xlink="http://www.w3.org/1999/xlink" content-type="arpha" xlink:type="simple">E8B48A71-FE0B-56E8-AA8A-5EC123646FFB</object-id><label>Figure 4.</label><caption><p><italic><tp:taxon-name><tp:taxon-name-part taxon-name-part-type="genus" reg="Amphibolips">Amphibolips</tp:taxon-name-part> <tp:taxon-name-part taxon-name-part-type="species" reg="magnigalla">magnigalla</tp:taxon-name-part></tp:taxon-name></italic> sp. nov. <bold>A</bold> female forewing <bold>B</bold> male forewing <bold>C</bold> female habitus <bold>D</bold> male habitus.</p></caption><graphic xmlns:xlink="http://www.w3.org/1999/xlink" xlink:href="zookeys-987-081-g004.jpg" position="float" orientation="portrait" xlink:type="simple" id="oo_472548.jpg"><uri content-type="original_file" xlink:type="simple">https://binary.pensoft.net/fig/472548</uri></graphic></fig><p>Mesosoma in lateral view (Fig. <xref ref-type="fig" rid="F1">1E</xref>) 1.12× as long as high. Pronotum, moderately pubescent; lateral surface of pronotum with strong irregular reticulate rugose sculpture. Pronotum medially short; ratio of length of pronotum medially/laterally = 0.2. Pronotal plate indistinct dorsally.</p><p>Mesonotum. Mesoscutum (Fig. <xref ref-type="fig" rid="F1">1C</xref>) barely pubescent and with strong reticulate-rugose sculpture, the interspaces smooth and shining. Notauli somewhat obscured by the coarse sculpture, but visible; strongly convergent posteriorly; longitudinal median impression, not discernible. Anteroadmedian signa quite visible, extended back to near one half of mesoscutum; parapsidal signa distinct. Transscutal fissure narrow, sinuate. Mesoscutellum 1.2× as long as wide; about 0.7× as long as mesoscutum. Scutellar foveae (Fig. <xref ref-type="fig" rid="F1">1D</xref>) rounded, elongated posteriorly, about 0.5× as long as mesoscutellum, separated medially by a groove, the foveae are deep, mostly smooth anteriorly and crossed posteriorly by irregular transversal rugae, the intervals smooth, posterior margins indistinct. Mesoscutellum strongly coarsely rugose, with a deep and broad median longitudinal impression which makes the mesoscutellum strongly emarginate posteriorly (Fig. <xref ref-type="fig" rid="F1">1D</xref>); the emargination reaches anteriorly the scutellar foveae. In lateral view, the posterior emargination of mesoscutellum is seen as two, slightly curved upwards, horn-like projections. Mesoscutellum in lateral view with the posterodorsal extension of body of subaxillular strip short, not reaching one half of mesoscutellar height. Mesopleuron coarsely reticulate rugose, the rugae not as strong as in mesoscutum (Fig. <xref ref-type="fig" rid="F1">1E</xref>).</p><p>Metanotum. Metapectal-propodeal complex. Metapleural sulcus reaching posterior margin of mesopectus at about mid-height of metapectal-propodeal complex. Metascutellum rugose; metanotal trough smooth and pubescent. Median propodeal area (Fig. <xref ref-type="fig" rid="F1">1F</xref>) with some irregular strong longitudinal and transversal rugae; and densely pubescent; lateral propodeal carinae distinct, subparallel anteriorly and converging posteriorly.</p><p>Legs. Densely pubescent; femora and tibiae robust. Metatibia about as long as metatarsus; apical margin of metatarsomeres 1–4, with long strong erect setae. Metatarsal claws with strong triangular basal lobes or teeth.</p><p>Forewing (Fig. <xref ref-type="fig" rid="F4">4A</xref>), about as long as body, radial cell 3.2× longer than wide; open along anterior margin; areolet obsolete, obscured by infuscation. M and Cu1 veins nearly straight, not reaching wing margin. Rs+M not reaching basalis. First abscissa of radius (2r) slightly angled, not projected. Cu1 vein not branched in two veins. Apical margin with very short or obsolete hair fringe.</p><p>Metasoma (Fig. <xref ref-type="fig" rid="F3">3A, D</xref>), in dorsal view 1.6× as long as wide, in lateral view 1.2× as long as high. Second metasomal tergite covering about 0.7× length of metasoma. Anterior 2/3 smooth and shining; posterior one third with a band of micropunctures clearly visible; the punctate sculpture extended on subsequent tergites; ventral area of second metasomal tergite moderately pubescent. Projecting part of hypopygial spine moderately long (Fig. <xref ref-type="fig" rid="F3">3B</xref>); 4.6× as long as high in lateral view; laterally with long setae, longer than spine width, but not forming an apical patch.</p><p>Male (Figs <xref ref-type="fig" rid="F2">2A–F</xref>, <xref ref-type="fig" rid="F4">4B, D</xref>). Differs from the female as follows: smaller size, length 5.2 mm on average (n = 3). Body and wings almost completely black, except tarsomeres of anterior legs and apical segments of antennae. Antennae, legs and wings relatively longer. Antenna (Fig. <xref ref-type="fig" rid="F3">3E</xref>) with 14 segments. Antennal formula as: 0.24(0.15):0.13(0.15):0.6(0.11):0.39(0.13):0.35(0.14):0.35(0.14):0.32(0.12): 0.31(0.11):0.28(0.11): 0.27(0.1):0.27(0.1):0.27(0.1):0.26(0.1):0.24(0.1):0.23(0.08). F1 slightly curved and enlarged apically and flattened ventrally, 1.5× as long as F2; placodeal sensilla present in all the flagellomeres (Fig. <xref ref-type="fig" rid="F3">3F</xref>). Head 1.3× as wide as high; apical part of gena slightly expanded. Mesoscutellar impression not reaching the scutellar foveae (Fig. <xref ref-type="fig" rid="F2">2D</xref>). Scutellar foveae confluent, not separated by a sulcus. Forewing relatively longer 1.2× as long as body. Almost completely black, except the distal transversal clear band (Fig. <xref ref-type="fig" rid="F4">4B</xref>).</p><p><bold>Gall</bold> (Fig. <xref ref-type="fig" rid="F5">5A–D</xref>). A large spindle-shaped gall with an elongated and narrow tip and base. The galls measure 100 × 25 mm on average. The surface of the gall is smooth, but some superficial longitudinal ridges are visible. The gall is monothalamic; the outer shell is thin, flexible and of fleshy consistency when it is fresh and becomes soft and light when it dries. They are light green without spots when they are fresh and light brown when they are dry. Internally (Fig. <xref ref-type="fig" rid="F5">5C</xref>), there is an oval larval cell in the centre of the gall (0.35 mm thick and 7 × 5 mm; n = 1). A spongy tissue occupies the entire space between the epidermis and the larval chamber, the outer shell is weakly attached to the internal spongy tissue when fresh and when the gall dries, the spongy tissue allows us to observe the radiant filaments, which extend from the larval chamber towards the internal walls of the galls (Fig. <xref ref-type="fig" rid="F5">5D</xref>). When it is dry, the gall is very fragile and can be easily crushed. At least half of the galls no longer showed spongy tissue when they were transferred to the laboratory. This caused the galls to collapse due to the fragility of the epidermis. Some of these collapsed galls presented internal modifications in the epidermis, probably caused by inquilines.</p><fig id="F5" position="float" orientation="portrait"><object-id xmlns:xlink="http://www.w3.org/1999/xlink" content-type="doi" xlink:type="simple">10.3897/zookeys.987.51366.figure5</object-id><object-id xmlns:xlink="http://www.w3.org/1999/xlink" content-type="arpha" xlink:type="simple">9C0D3619-E9C0-5AB6-8ECF-3D96D97A31D6</object-id><label>Figure 5.</label><caption><p><italic><tp:taxon-name><tp:taxon-name-part taxon-name-part-type="genus" reg="Amphibolips">Amphibolips</tp:taxon-name-part> <tp:taxon-name-part taxon-name-part-type="species" reg="magnigalla">magnigalla</tp:taxon-name-part></tp:taxon-name></italic> sp. nov. <bold>A–B</bold> galls <bold>C–D</bold> sections of galls.</p></caption><graphic xmlns:xlink="http://www.w3.org/1999/xlink" xlink:href="zookeys-987-081-g005.jpg" position="float" orientation="portrait" xlink:type="simple" id="oo_472549.jpg"><uri content-type="original_file" xlink:type="simple">https://binary.pensoft.net/fig/472549</uri></graphic></fig><p>The galls develop on twigs of <italic><tp:taxon-name><tp:taxon-name-part taxon-name-part-type="genus" reg="Quercus">Quercus</tp:taxon-name-part> <tp:taxon-name-part taxon-name-part-type="species" reg="zempoaltepecana">zempoaltepecana</tp:taxon-name-part></tp:taxon-name></italic> Trel. The gall closely resembles that of <italic><tp:taxon-name><tp:taxon-name-part taxon-name-part-type="genus" reg="Amphibolips">Amphibolips</tp:taxon-name-part> <tp:taxon-name-part taxon-name-part-type="species" reg="durangensis">durangensis</tp:taxon-name-part></tp:taxon-name></italic> Nieves-Aldrey &amp; Maldonado, 2012. However, the gall of <italic><tp:taxon-name><tp:taxon-name-part taxon-name-part-type="genus" reg="Amphibolips">A.</tp:taxon-name-part> <tp:taxon-name-part taxon-name-part-type="species" reg="magnigalla">magnigalla</tp:taxon-name-part></tp:taxon-name></italic> is distinguished by its larger size, which is at least 2× longer than that of <italic><tp:taxon-name><tp:taxon-name-part taxon-name-part-type="genus" reg="Amphibolips">A.</tp:taxon-name-part> <tp:taxon-name-part taxon-name-part-type="species" reg="durangensis">durangensis</tp:taxon-name-part></tp:taxon-name></italic> and by its different internal structure, which is filled with less dense spongy tissue and radiant filaments (easily visible in the older galls).</p></tp:treatment-sec><tp:treatment-sec sec-type="distribution" id="SECID0E25AE"><title>Distribution.</title><p><italic><tp:taxon-name><tp:taxon-name-part taxon-name-part-type="genus" reg="Amphibolips">A.</tp:taxon-name-part> <tp:taxon-name-part taxon-name-part-type="species" reg="magnigalla">magnigalla</tp:taxon-name-part></tp:taxon-name></italic> was found only in one site: Comaltepec (Oaxaca State, Mexico). The galls were relatively abundant on a single isolated tree, while we did not find galls on the nearby trees.</p></tp:treatment-sec><tp:treatment-sec sec-type="biology" id="SECID0EM6AE"><title>Biology.</title><p>Sexual generation. The galls were collected at the end of April and the insects emerged shortly thereafter, in early May. It seems that it is normal for many insects to feed on the tissue of this species. A detached gall was observed in a field, relatively far from the tree, probably carried by a bird.</p></tp:treatment-sec><ref-list><ref id="B22"><mixed-citation xmlns:xlink="http://www.w3.org/1999/xlink" xlink:type="simple"><person-group><name name-style="western"><surname>Nieves-Aldrey</surname><given-names>JL</given-names></name><name name-style="western"><surname>Pascual</surname><given-names>E</given-names></name><name name-style="western"><surname>Maldonado-López</surname><given-names>Y</given-names></name><name name-style="western"><surname>Medianero</surname><given-names>E</given-names></name><name name-style="western"><surname>Oyama</surname><given-names>K</given-names></name></person-group> (<year>2012</year>) <article-title>Revision of the <italic><tp:taxon-name><tp:taxon-name-part taxon-name-part-type="genus">Amphibolips</tp:taxon-name-part></tp:taxon-name></italic> species of Mexico excluding the “<italic>niger</italic> complex” Kinsey (<tp:taxon-name><tp:taxon-name-part taxon-name-part-type="order">Hymenoptera</tp:taxon-name-part></tp:taxon-name>: <tp:taxon-name><tp:taxon-name-part taxon-name-part-type="family">Cynipidae</tp:taxon-name-part></tp:taxon-name>), with description of seven new species.</article-title><source>Zootaxa</source><volume>3545</volume>: <fpage>1</fpage>–<lpage>40</lpage>. <ext-link xlink:type="simple" ext-link-type="doi" xlink:href="10.11646/zootaxa.3545.1.1">https://doi.org/10.11646/zootaxa.3545.1.1</ext-link></mixed-citation></ref><ref id="B25"><mixed-citation xmlns:xlink="http://www.w3.org/1999/xlink" xlink:type="simple"><person-group><name name-style="western"><surname>Pujade-Villar</surname><given-names>J</given-names></name><name name-style="western"><surname>Barrera-Ruiz</surname><given-names>UM</given-names></name><name name-style="western"><surname>Cuesta-Porta</surname><given-names>V</given-names></name></person-group> (<year>2018</year>) <article-title>Descripción de <italic><tp:taxon-name><tp:taxon-name-part taxon-name-part-type="genus">Amphibolips</tp:taxon-name-part> <tp:taxon-name-part taxon-name-part-type="species">cibriani</tp:taxon-name-part></tp:taxon-name></italic> Pujade-Villar n. sp. para México (<tp:taxon-name><tp:taxon-name-part taxon-name-part-type="order">Hymenoptera</tp:taxon-name-part></tp:taxon-name>: <tp:taxon-name><tp:taxon-name-part taxon-name-part-type="family">Cynipidae</tp:taxon-name-part></tp:taxon-name>: <tp:taxon-name><tp:taxon-name-part taxon-name-part-type="tribe">Cynipini</tp:taxon-name-part></tp:taxon-name>).</article-title><source>Dugesiana</source><volume>25</volume>(<issue>2</issue>): <fpage>151</fpage>–<lpage>158</lpage>.</mixed-citation></ref></ref-list></tp:taxon-treatment>
