# Supplementary material for: Description of three new species of oak gallwasps of the genus Amphibolips Reinhard from Mexico (Hymenoptera, Cynipidae)
Source: Zookeys. 2020 Nov 6;987:81–114. doi: 10.3897/zookeys.987.51366 (PMC7666070; doi:10.3897/zookeys.987.51366)
Supplement: XML Treatment for Amphibolips kinseyi [file zookeys.987.51366-treatment2.xml]

<!DOCTYPE tp:taxon-treatment
  PUBLIC "-//TaxonX//DTD Taxonomic Treatment Publishing DTD v0 20100105//EN" "tax-treatment-NSO.dtd">
<tp:taxon-treatment xmlns:tp="http://www.plazi.org/taxpub"><tp:treatment-meta><kwd-group><label>Taxon classification</label><kwd><named-content xmlns:xlink="http://www.w3.org/1999/xlink" content-type="kingdom">Animalia</named-content></kwd><kwd><named-content xmlns:xlink="http://www.w3.org/1999/xlink" content-type="order">Hymenoptera</named-content></kwd><kwd><named-content xmlns:xlink="http://www.w3.org/1999/xlink" content-type="family">Cynipidae</named-content></kwd></kwd-group><mixed-citation publication-type="journal"><person-group><name><surname>Castillejos-Lemus</surname><given-names>Dohuglas Eliseo</given-names></name><name><surname>Oyama</surname><given-names>Ken</given-names></name><name><surname>Nieves-Aldrey</surname><given-names>José Luis</given-names></name></person-group><article-title>Description of three new species of oak gallwasps of the genus <italic><tp:taxon-name><tp:taxon-name-part taxon-name-part-type="genus" reg="Amphibolips">Amphibolips</tp:taxon-name-part></tp:taxon-name></italic> Reinhard from Mexico (<tp:taxon-name><tp:taxon-name-part taxon-name-part-type="order">Hymenoptera</tp:taxon-name-part></tp:taxon-name>, <tp:taxon-name><tp:taxon-name-part taxon-name-part-type="family">Cynipidae</tp:taxon-name-part></tp:taxon-name>)</article-title><source>Zookeys</source><day>06</day><month>11</month><year>2020</year><volume>987</volume><fpage>81</fpage><lpage>114</lpage><pub-id pub-id-type="doi">10.3897/zookeys.987.51366</pub-id></mixed-citation></tp:treatment-meta><tp:nomenclature><tp:taxon-name><object-id xmlns:xlink="http://www.w3.org/1999/xlink" content-type="arpha" xlink:type="simple">4DA5E610-9FA0-5CE5-A336-FCF3F2C9314C</object-id>
            <tp:taxon-name-part taxon-name-part-type="genus" reg="Amphibolips">Amphibolips</tp:taxon-name-part>
            <tp:taxon-name-part taxon-name-part-type="species" reg="kinseyi">kinseyi</tp:taxon-name-part>
            <object-id xmlns:xlink="http://www.w3.org/1999/xlink" content-type="zoobank" xlink:type="simple">http://zoobank.org/5542112A-D80F-4FF1-BB9F-623D326833BC</object-id>
          </tp:taxon-name><tp:taxon-authority>Nieves-Aldrey &amp; Castillejos-Lemus</tp:taxon-authority><tp:taxon-status xmlns:xlink="http://www.w3.org/1999/xlink" xlink:type="simple">sp. nov.</tp:taxon-status><xref ref-type="fig" rid="F6">Figs 6</xref><xref ref-type="fig" rid="F7">, 7</xref><xref ref-type="fig" rid="F8">, 8</xref><xref ref-type="fig" rid="F9">, 9B, D</xref></tp:nomenclature><tp:treatment-sec sec-type="type material" id="SECID0ELBAG"><title>Type material.</title><p><bold><italic>Holotype</italic></bold>: 1♀ in the Museo Nacional de Ciencias Naturales (<named-content xmlns:xlink="http://www.w3.org/1999/xlink" content-type="dwc:institutional_code" xlink:type="simple">MNCN</named-content>), Madrid, Spain, mounted (glued) on a card. Mexico, Oaxaca, Pozuelos, Ixtlán, <named-content xmlns:xlink="http://www.w3.org/1999/xlink" content-type="dwc:verbatimCoordinates" xlink:type="simple"><named-content content-type="geo-json" specific-use="{&#34;type&#34;:&#34;Point&#34;,&#34;coordinates&#34;:[-96.448000,17.375333]}" id="NCID0E5BAG" xlink:type="simple">17°22.52'N, 96°26.88'W</named-content></named-content>, ca. 3040 m alt., ex gall <italic><tp:taxon-name><tp:taxon-name-part taxon-name-part-type="genus" reg="Quercus">Quercus</tp:taxon-name-part> <tp:taxon-name-part taxon-name-part-type="species" reg="zempoaltepecana">zempoaltepecana</tp:taxon-name-part></tp:taxon-name></italic>. Collected 21/04/2018; emerged 04/05/2018. D. Castillejos-Lemus leg. <bold><italic>Paratypes</italic></bold>: 4♂ and 2♀, same data as that of holotype; 1♀ and 1♂ paratype dissected and mounted on a stub for <abbrev xmlns:xlink="http://www.w3.org/1999/xlink" xlink:title="scanning electron microscope" id="ABBRID0ERCAG" xlink:type="simple">SEM</abbrev> observation. Additional material in ethanol: 3♂ and 1♀ (in the collection of Castillejos-Lemus, Morelia, Mexico), 1♂ (in <named-content xmlns:xlink="http://www.w3.org/1999/xlink" content-type="dwc:institutional_code" xlink:type="simple">MNCN</named-content>). Eighteen galls, one dissected (in the collection of Castillejos-Lemus and the Colección Nacional de Insectos-<named-content xmlns:xlink="http://www.w3.org/1999/xlink" content-type="dwc:institutional_code" xlink:type="simple">UNAM</named-content>).</p></tp:treatment-sec><tp:treatment-sec sec-type="etymology" id="SECID0E6CAG"><title>Etymology.</title><p>Named after Dr Alfred Kinsey, one of the most prominent cynipidologists and the pioneer of the study of <italic><tp:taxon-name><tp:taxon-name-part taxon-name-part-type="genus" reg="Amphibolips">Amphibolips</tp:taxon-name-part></tp:taxon-name></italic> in Mexico.</p></tp:treatment-sec><tp:treatment-sec sec-type="diagnosis" id="SECID0EMDAG"><title>Diagnosis and comments.</title><p><italic><tp:taxon-name><tp:taxon-name-part taxon-name-part-type="genus" reg="Amphibolips">Amphibolips</tp:taxon-name-part> <tp:taxon-name-part taxon-name-part-type="species" reg="kinseyi">kinseyi</tp:taxon-name-part></tp:taxon-name></italic> is very similar to <italic><tp:taxon-name><tp:taxon-name-part taxon-name-part-type="genus" reg="Amphibolips">A.</tp:taxon-name-part> <tp:taxon-name-part taxon-name-part-type="species" reg="dampfi">dampfi</tp:taxon-name-part></tp:taxon-name></italic> Kinsey, 1937. We collected the new species in sites near where collections by A. Dampf were made (near Ixtlán, Oaxaca), the material of which was later described by Kinsey (<xref ref-type="bibr" rid="B13">Kinsey 1937</xref>). Both species share a strongly emarginate mesoscutellum and have a similar forewing colour pattern. However, after a close comparison with the male holotype, we found some diagnostic differences that allowed us to describe our specimens as different and new species. The forewings of the males of <italic><tp:taxon-name><tp:taxon-name-part taxon-name-part-type="genus" reg="Amphibolips">A.</tp:taxon-name-part> <tp:taxon-name-part taxon-name-part-type="species" reg="dampfi">dampfi</tp:taxon-name-part></tp:taxon-name></italic> and <italic><tp:taxon-name><tp:taxon-name-part taxon-name-part-type="genus" reg="Amphibolips">A.</tp:taxon-name-part> <tp:taxon-name-part taxon-name-part-type="species" reg="kinseyi">kinseyi</tp:taxon-name-part></tp:taxon-name></italic> are similar, being predominantly black infuscate and have a reduced clear transversal band; however, in <italic><tp:taxon-name><tp:taxon-name-part taxon-name-part-type="genus" reg="Amphibolips">A.</tp:taxon-name-part> <tp:taxon-name-part taxon-name-part-type="species" reg="dampfi">dampfi</tp:taxon-name-part></tp:taxon-name></italic>, the first radial abscissa (2r vein) is strongly angled and projected into the radial cell (Fig. <xref ref-type="fig" rid="F9">9C</xref>), while it is weakly angled and not projected in <italic><tp:taxon-name><tp:taxon-name-part taxon-name-part-type="genus" reg="Amphibolips">A.</tp:taxon-name-part> <tp:taxon-name-part taxon-name-part-type="species" reg="kinseyi">kinseyi</tp:taxon-name-part></tp:taxon-name></italic> (Fig. <xref ref-type="fig" rid="F9">9D</xref>). The postero-lateral projections of the mesoscutellum are more or less pointed or acute in the <italic><tp:taxon-name><tp:taxon-name-part taxon-name-part-type="genus" reg="Amphibolips">A.</tp:taxon-name-part> <tp:taxon-name-part taxon-name-part-type="species" reg="dampfi">dampfi</tp:taxon-name-part></tp:taxon-name></italic> males (Fig. <xref ref-type="fig" rid="F9">9A</xref>), but are more rounded and flatter in the case of the new species (Fig. <xref ref-type="fig" rid="F9">9B</xref>). Additional distinguishing characters are given in the identification key provided herein. The female forewing of <italic><tp:taxon-name><tp:taxon-name-part taxon-name-part-type="genus" reg="Amphibolips">A.</tp:taxon-name-part> <tp:taxon-name-part taxon-name-part-type="species" reg="dampfi">dampfi</tp:taxon-name-part></tp:taxon-name></italic> was not available for description, as it was apparently lost in the only female collected. However, the female forewing of this closely-allied new species is described here. Consistent with other <italic><tp:taxon-name><tp:taxon-name-part taxon-name-part-type="genus" reg="Amphibolips">Amphibolips</tp:taxon-name-part></tp:taxon-name></italic> species from Mexico, the female forewing is different from the male forewing. In this case, the female forewing has a clear transversal band, which is larger and more extended than that of the male (Fig. <xref ref-type="fig" rid="F8">8C</xref>).</p></tp:treatment-sec><tp:treatment-sec sec-type="description" id="SECID0EJHAG"><title>Description.</title><p>Body length: 6.3 mm (n = 1) for females; 5.7 mm (n = 3) for males.</p><p>Female. Body predominantly black (Fig. <xref ref-type="fig" rid="F8">8A</xref>); head, except the red mandibles and the mesosoma, black; metasoma reddish postero-ventrally; antennal flagellum reddish in distal half; legs reddish except black basal part of coxae. Forewing (Fig. <xref ref-type="fig" rid="F8">8C</xref>) predominantly black infuscate, but much less infuscate above the cubital veins and below the M+Cu1 vein. There is a wide, clear, transversal band, which starts in the apex of the radial cell and extends towards the discoidal and cubital cells to the Cu1a vein but does not reach the latero-ventral margin of the forewing.</p><p>Head, in dorsal view 2.1× as wide as long; 0.8× as wide as mesosoma. <abbrev xmlns:xlink="http://www.w3.org/1999/xlink" xlink:title="post-ocellar distance" id="ABBRID0E1HAG" xlink:type="simple">POL</abbrev> 0.7× the <abbrev xmlns:xlink="http://www.w3.org/1999/xlink" xlink:title="ocellar-ocular distance" id="ABBRID0E5HAG" xlink:type="simple">OOL</abbrev>; lateral ocelli separated from inner margin of an eye for a distance of 3× the diameter of a lateral ocellus. Head in anterior view (Fig. <xref ref-type="fig" rid="F6">6A</xref>) 1.2× wider than high, gena slightly broadened behind eye. Vertex, frons, lower face and gena, with strong coarsely-rugose sculpture. A medial frontal pit visible followed by a sulcus addressed to the median ocellus. Face with two longitudinal carinae visible, extending from ventral margin of toruli to converge towards the space between the anterior tentorial pits; irradiating carinae from clypeus virtually absent; head moderately pubescent, except in vertex and frons. Clypeus more or less hexagonal, ventral margin strongly projecting over mandibles and weakly sinuate on anterior margin. Anterior tentorial pits well visible; epistomal sulcus and clypeo-pleurostomal lines visible. Gena slightly depressed basally and projected over the mandibles. Malar space 0.7× height of a compound eye. Toruli situated mid-height of compound eye; transfacial line 1.7× height of an eye; distance between antennal rim and compound eye 0.8× width of antennal socket including rim. Ocellar plate slightly raised.</p><p>Mouthparts (Fig. <xref ref-type="fig" rid="F6">6A</xref>), mandibles strong, exposed; with dense setae in base, right mandible with three teeth; left with two teeth.</p><p>Antenna (Fig. <xref ref-type="fig" rid="F6">6E</xref>), about one half as long as body length; with 13 antennomeres; 12 and 13 incompletely separated ventrally. Flagellum not broadening towards apex; with relatively long, erect setae. Relative length/width of antennal segments as: 0.28(0.16):0.16(0.16):0.52(0.16): 0.38(0.16):0.3(0.17):0.24(0.16):0.24(0.17):0.2(0.17):0.2(0.17):0.2(0.16):0.18(0.16):0.16(0.15):0.3(0.14). Scape slightly longer than wide, flattened and smooth ventrally. Pedicel, short, small, as long as wide, 0.5× as long as scape; F1 1.3× as long as F2, F11 2.3 times as long as wide, 2× as long as F10. Placodeal sensilla present on flagellomeres F3-F11, disposed in dense rows of 6–8 sensilla, only in half dorsal area of each flagellomere. Coeloconic and trichoidea sensilla are also present and visible (Fig. <xref ref-type="fig" rid="F6">6F</xref>).</p><p>Mesosoma in lateral view 1.3× as long as high. Pronotum, moderately pubescent; lateral surface of pronotum with strong irregular reticulate rugose sculpture (Fig. <xref ref-type="fig" rid="F6">6D</xref>). Pronotum medially short; ratio of length of pronotum medially/laterally = 0.2. Pronotal plate indistinct dorsally.</p><p>Mesonotum. Mesoscutum (Fig. <xref ref-type="fig" rid="F6">6C</xref>) barely pubescent and with strong coarse reticulate sculpture, the interspaces smooth and shining. Notauli shallow and crossed by the general sculpture, but well visible and almost complete; longitudinal median impression not visible. Anteroadmedian signa well marked, extended back to near one half of mesoscutum; parapsidal signa distinct. Transscutal fissure very narrow, sinuate. Mesoscutellum 1.3× as long as wide; about 0.5× as long as mesoscutum. Scutellar foveae ovoid elongated posteriorly, about 0.5× as long as mesoscutellum, separated medially by a deep groove, the foveae are deep, crossed by irregular transversal rugae, the intervals smooth, posterior margins shallowly indicated. Mesoscutellum strongly coarsely rugose, with a deep and broad median longitudinal impression which makes the mesoscutellum strongly emarginate posteriorly (Fig. <xref ref-type="fig" rid="F6">6C</xref>); the emargination reaches anteriorly the scutellar foveae. In lateral view, the posterior emargination of mesoscutellum appears as two rounded apically and slightly flat, curved upwards projections. In lateral view, the space between the mesoscutellar projections and the posterior limit of mesoscutellum is high. Axillula large, deep, heavily pubescent, with distinct margins. Mesoscutellum in lateral view with the posterodorsal extension of body of subaxillular strip long, nearly reaching upper margin of mesoscutellum. Mesopleuron coarsely reticulate rugose, the rugae not as strong as in mesoscutum.</p><fig id="F6" position="float" orientation="portrait"><object-id xmlns:xlink="http://www.w3.org/1999/xlink" content-type="doi" xlink:type="simple">10.3897/zookeys.987.51366.figure6</object-id><object-id xmlns:xlink="http://www.w3.org/1999/xlink" content-type="arpha" xlink:type="simple">3E5E5E14-75E8-54D8-9C33-AED3965B56B5</object-id><label>Figure 6.</label><caption><p><italic><tp:taxon-name><tp:taxon-name-part taxon-name-part-type="genus" reg="Amphibolips">Amphibolips</tp:taxon-name-part> <tp:taxon-name-part taxon-name-part-type="species" reg="kinseyi">kinseyi</tp:taxon-name-part></tp:taxon-name></italic> sp. nov. <bold>A</bold> female head, anterior view <bold>B</bold> male head, anterior view <bold>C–D</bold> female mesosoma, dorsal and lateral view <bold>E</bold> female antenna <bold>F</bold> detail of last flagellomeres in female antenna.</p></caption><graphic xmlns:xlink="http://www.w3.org/1999/xlink" xlink:href="zookeys-987-081-g006.jpg" position="float" orientation="portrait" xlink:type="simple" id="oo_472550.jpg"><uri content-type="original_file" xlink:type="simple">https://binary.pensoft.net/fig/472550</uri></graphic></fig><p>Metanotum. Metapectal-propodeal complex. Metapleural sulcus obscured by the strong sculpture. Metascutellum weakly rugose; metanotal trough deep, smooth and pubescent. Median propodeal area with strong and coarse reticulate rugae; densely pubescent; lateral propodeal carinae distinct, subparallel anteriorly and converging posteriorly.</p><p>Legs. Densely pubescent; femora and tibiae robust. Femur 4× as long as wide; metatibia 1.6× as long as metatarsus; apical margin of metatarsomeres 1–4, with long strong erect setae. Metatarsal claws with strong triangular basal lobes or teeth.</p><p>Forewing (Fig. <xref ref-type="fig" rid="F8">8C</xref>), about 1.2× as long as body, radial cell 3.7× as long as wide; open along anterior margin; areolet very small, but visible. All veins heavily infuscate. M and Cu1 veins nearly straight, not reaching wing margin. Rs+M reaching basalis, well-marked. First abscissa of radius (2r) slightly angled, not projected. Cu1 vein not branched in two veins. Apical margin with very short or obsolete hair fringe.</p><p>Metasoma (Fig. <xref ref-type="fig" rid="F7">7D</xref>), in lateral view 1.3× as long as high. Second metasomal tergite covering about 0.6× length of metasoma. Anterior 2/3 smooth and shining; posterior one third with a band of micropunctures clearly visible; the punctate sculpture extended on subsequent tergites; ventral area of second metasomal tergite moderately pubescent, with a relatively dense patch of setae. Projecting part of hypopygial spine moderately long (Fig. <xref ref-type="fig" rid="F7">7D</xref>); about 5× as long as high in lateral view; laterally with long setae, longer than spine width, but not forming an apical tuft.</p><fig id="F7" position="float" orientation="portrait"><object-id xmlns:xlink="http://www.w3.org/1999/xlink" content-type="doi" xlink:type="simple">10.3897/zookeys.987.51366.figure7</object-id><object-id xmlns:xlink="http://www.w3.org/1999/xlink" content-type="arpha" xlink:type="simple">FA00E725-93DC-54E3-ACE4-70EFBFF2A49B</object-id><label>Figure 7.</label><caption><p><italic><tp:taxon-name><tp:taxon-name-part taxon-name-part-type="genus" reg="Amphibolips">Amphibolips</tp:taxon-name-part> <tp:taxon-name-part taxon-name-part-type="species" reg="kinseyi">kinseyi</tp:taxon-name-part></tp:taxon-name></italic> sp. nov. <bold>A</bold> male antenna <bold>B</bold> female mesosoma, dorsolateral view <bold>C</bold> male mesosoma, dorsal view <bold>D</bold> female metasoma, lateral view <bold>E</bold> male metasoma, lateral view.</p></caption><graphic xmlns:xlink="http://www.w3.org/1999/xlink" xlink:href="zookeys-987-081-g007.jpg" position="float" orientation="portrait" xlink:type="simple" id="oo_472551.jpg"><uri content-type="original_file" xlink:type="simple">https://binary.pensoft.net/fig/472551</uri></graphic></fig><fig id="F8" position="float" orientation="portrait"><object-id xmlns:xlink="http://www.w3.org/1999/xlink" content-type="doi" xlink:type="simple">10.3897/zookeys.987.51366.figure8</object-id><object-id xmlns:xlink="http://www.w3.org/1999/xlink" content-type="arpha" xlink:type="simple">9B6259C9-209A-5F71-BD75-5175FF6F196F</object-id><label>Figure 8.</label><caption><p><italic><tp:taxon-name><tp:taxon-name-part taxon-name-part-type="genus" reg="Amphibolips">Amphibolips</tp:taxon-name-part> <tp:taxon-name-part taxon-name-part-type="species" reg="kinseyi">kinseyi</tp:taxon-name-part></tp:taxon-name></italic> sp. nov. <bold>A</bold> female habitus <bold>B</bold> male habitus <bold>C</bold> female forewing <bold>D</bold> male forewing <bold>E</bold> galls <bold>F</bold> section of a gall.</p></caption><graphic xmlns:xlink="http://www.w3.org/1999/xlink" xlink:href="zookeys-987-081-g008.jpg" position="float" orientation="portrait" xlink:type="simple" id="oo_472552.jpg"><uri content-type="original_file" xlink:type="simple">https://binary.pensoft.net/fig/472552</uri></graphic></fig><p>Male (Figs <xref ref-type="fig" rid="F6">6B</xref>, <xref ref-type="fig" rid="F7">7A, E</xref>, <xref ref-type="fig" rid="F8">8B, D</xref>). Differs from the female as follows: smaller size, length 5.7 mm on average (n = 3). Body and wings almost completely black, except the mandibles, metasoma ventrally, tarsomeres of legs and half of the apical flagellomeres of antennae which are more or less reddish (Fig. <xref ref-type="fig" rid="F8">8B</xref>). Antennae, legs and wings relatively longer. Antenna with 14 segments (Fig. <xref ref-type="fig" rid="F7">7A</xref>). Antennal formula (mean of four measured individuals) as: 0.29(0.18):0.15(0.16):0.69(0.16):0.46(0.15):0.40(0.15): 0.41(0.15):0.38(0.14):0.36(0.14):0.34(0.14):0.34(0.14):0.31(0.14):0.32(0.13):0.29(0.12):0.25(0.11):0.23(0.11). F1 slightly curved, weakly enlarged apically and flattened ventrally, 1.5× as long as F2; placodeal sensilla present in all the flagellomeres. Head 1.3× as wide as high; apical part of gena slightly expanded. Frontal pit distinct, prolonged by a groove towards median ocellus. Pair of frontal longitudinal carinae more convergent towards epistomal line (Fig. <xref ref-type="fig" rid="F6">6B</xref>). Projection of anterior margin of clypeus more incised. Forewing (Fig. <xref ref-type="fig" rid="F8">8D</xref>) relatively longer 1.3× as long as body. Almost completely black, except the distal transversal clear band that is much smaller and less extended.</p></tp:treatment-sec><tp:treatment-sec sec-type="Gall" id="SECID0E5NAG"><title>Gall</title><p>(Fig. <xref ref-type="fig" rid="F8">8E, F</xref>). The gall is similar to the gall of <italic><tp:taxon-name><tp:taxon-name-part taxon-name-part-type="genus" reg="Amphibolips">Amphibolips</tp:taxon-name-part> <tp:taxon-name-part taxon-name-part-type="species" reg="dampfi">dampfi</tp:taxon-name-part></tp:taxon-name></italic> described by <xref ref-type="bibr" rid="B13">Kinsey (1937)</xref>. A moderate to large “oak apple”, irregularly spherical gall with spongy inner consistency. Some are slightly elongated towards the apex. The surface is slightly rough when intact, but may have more pronounced irregularities, which cause deformations on the surface or in the general shape. Monothalamic. They are light green without spots when they are fresh and light brown when they are dry. The epidermis is thin, at 0.4 mm thick; firmly attached to the internal spongy tissue when fresh; firm and brittle when dry. The consistency is relatively hard and fleshy when green and brittle when dry. Internally, the spongy tissue occupies the entire space between the epidermis and the larval chamber (Fig. <xref ref-type="fig" rid="F8">8F</xref>). Diameter of 30 mm and height of 31 mm on average (diameter of 16 to 44 mm and height of 18 to 51 mm; n = 18). Rigid and oval larval cell, 0.4 mm thick and 6.5 mm long × 5 mm in diameter on average (n = 2). Galls are formed on the twigs of <italic><tp:taxon-name><tp:taxon-name-part taxon-name-part-type="genus" reg="Quercus">Quercus</tp:taxon-name-part> <tp:taxon-name-part taxon-name-part-type="species" reg="zempoaltepecana">zempoaltepecana</tp:taxon-name-part></tp:taxon-name></italic> Trel. Galls are relatively common in the study area.</p></tp:treatment-sec><tp:treatment-sec sec-type="distribution" id="SECID0EGPAG"><title>Distribution.</title><p>Known only from the type locality along the route from Ixtlán to Tepanzacoalcos (Oaxaca State, Mexico).</p></tp:treatment-sec><tp:treatment-sec sec-type="biology" id="SECID0ELPAG"><title>Biology.</title><p>Sexual generation. The galls were collected in late April and the insects emerged shortly thereafter, in early May. It is normal to find galls deformed and/or attacked by inquilines and parasitoids; the deformed or attacked galls are usually relatively small.</p><fig id="F9" position="float" orientation="portrait"><object-id xmlns:xlink="http://www.w3.org/1999/xlink" content-type="doi" xlink:type="simple">10.3897/zookeys.987.51366.figure9</object-id><object-id xmlns:xlink="http://www.w3.org/1999/xlink" content-type="arpha" xlink:type="simple">D3F8E5CC-312E-524C-83FE-D45D180447EF</object-id><label>Figure 9.</label><caption><p>Comparison between <italic><tp:taxon-name><tp:taxon-name-part taxon-name-part-type="genus" reg="Amphibolips">Amphibolips</tp:taxon-name-part> <tp:taxon-name-part taxon-name-part-type="species" reg="dampfi">dampfi</tp:taxon-name-part></tp:taxon-name></italic> and <italic><tp:taxon-name><tp:taxon-name-part taxon-name-part-type="genus" reg="Amphibolips">A.</tp:taxon-name-part> <tp:taxon-name-part taxon-name-part-type="species" reg="kinseyi">kinseyi</tp:taxon-name-part></tp:taxon-name></italic> sp. nov. <bold>A</bold> male mesoscutellum of <italic><tp:taxon-name><tp:taxon-name-part taxon-name-part-type="genus" reg="Amphibolips">A.</tp:taxon-name-part> <tp:taxon-name-part taxon-name-part-type="species" reg="dampfi">dampfi</tp:taxon-name-part></tp:taxon-name></italic><bold>B</bold> male mesoscutellum of <italic><tp:taxon-name><tp:taxon-name-part taxon-name-part-type="genus" reg="Amphibolips">A.</tp:taxon-name-part> <tp:taxon-name-part taxon-name-part-type="species" reg="kinseyi">kinseyi</tp:taxon-name-part></tp:taxon-name></italic><bold>C</bold> radial cell of <italic><tp:taxon-name><tp:taxon-name-part taxon-name-part-type="genus" reg="Amphibolips">A.</tp:taxon-name-part> <tp:taxon-name-part taxon-name-part-type="species" reg="dampfi">dampfi</tp:taxon-name-part></tp:taxon-name></italic><bold>D</bold> radial cell of <italic><tp:taxon-name><tp:taxon-name-part taxon-name-part-type="genus" reg="Amphibolips">A.</tp:taxon-name-part> <tp:taxon-name-part taxon-name-part-type="species" reg="kinseyi">kinseyi</tp:taxon-name-part></tp:taxon-name></italic>.</p></caption><graphic xmlns:xlink="http://www.w3.org/1999/xlink" xlink:href="zookeys-987-081-g009.jpg" position="float" orientation="portrait" xlink:type="simple" id="oo_472553.jpg"><uri content-type="original_file" xlink:type="simple">https://binary.pensoft.net/fig/472553</uri></graphic></fig></tp:treatment-sec><ref-list><ref id="B13"><mixed-citation xmlns:xlink="http://www.w3.org/1999/xlink" xlink:type="simple"><person-group><name name-style="western"><surname>Kinsey</surname><given-names>AC</given-names></name></person-group> (<year>1937</year>) <article-title>New Mexican gall wasps (<tp:taxon-name><tp:taxon-name-part taxon-name-part-type="order">Hymenoptera</tp:taxon-name-part></tp:taxon-name>, <tp:taxon-name><tp:taxon-name-part taxon-name-part-type="family">Cynipidae</tp:taxon-name-part></tp:taxon-name>). II.</article-title><source>Revista de Entomologia</source><volume>7</volume>(<issue>4</issue>): <fpage>428</fpage>–<lpage>471</lpage>.</mixed-citation></ref></ref-list></tp:taxon-treatment>
