# Supplementary material for: Description of three new species of oak gallwasps of the genus Amphibolips Reinhard from Mexico (Hymenoptera, Cynipidae)
Source: Zookeys. 2020 Nov 6;987:81–114. doi: 10.3897/zookeys.987.51366 (PMC7666070; doi:10.3897/zookeys.987.51366)
Supplement: XML Treatment for Amphibolips nigrialatus [file zookeys.987.51366-treatment3.xml]

<!DOCTYPE tp:taxon-treatment
  PUBLIC "-//TaxonX//DTD Taxonomic Treatment Publishing DTD v0 20100105//EN" "tax-treatment-NSO.dtd">
<tp:taxon-treatment xmlns:tp="http://www.plazi.org/taxpub"><tp:treatment-meta><kwd-group><label>Taxon classification</label><kwd><named-content xmlns:xlink="http://www.w3.org/1999/xlink" content-type="kingdom">Animalia</named-content></kwd><kwd><named-content xmlns:xlink="http://www.w3.org/1999/xlink" content-type="order">Hymenoptera</named-content></kwd><kwd><named-content xmlns:xlink="http://www.w3.org/1999/xlink" content-type="family">Cynipidae</named-content></kwd></kwd-group><mixed-citation publication-type="journal"><person-group><name><surname>Castillejos-Lemus</surname><given-names>Dohuglas Eliseo</given-names></name><name><surname>Oyama</surname><given-names>Ken</given-names></name><name><surname>Nieves-Aldrey</surname><given-names>José Luis</given-names></name></person-group><article-title>Description of three new species of oak gallwasps of the genus <italic><tp:taxon-name><tp:taxon-name-part taxon-name-part-type="genus" reg="Amphibolips">Amphibolips</tp:taxon-name-part></tp:taxon-name></italic> Reinhard from Mexico (<tp:taxon-name><tp:taxon-name-part taxon-name-part-type="order">Hymenoptera</tp:taxon-name-part></tp:taxon-name>, <tp:taxon-name><tp:taxon-name-part taxon-name-part-type="family">Cynipidae</tp:taxon-name-part></tp:taxon-name>)</article-title><source>Zookeys</source><day>06</day><month>11</month><year>2020</year><volume>987</volume><fpage>81</fpage><lpage>114</lpage><pub-id pub-id-type="doi">10.3897/zookeys.987.51366</pub-id></mixed-citation></tp:treatment-meta><tp:nomenclature><tp:taxon-name><object-id xmlns:xlink="http://www.w3.org/1999/xlink" content-type="arpha" xlink:type="simple">A58D9922-D7B9-5FBC-9FF0-52AE67FE8F57</object-id>
            <tp:taxon-name-part taxon-name-part-type="genus" reg="Amphibolips">Amphibolips</tp:taxon-name-part>
            <tp:taxon-name-part taxon-name-part-type="species" reg="nigrialatus">nigrialatus</tp:taxon-name-part>
            <object-id xmlns:xlink="http://www.w3.org/1999/xlink" content-type="zoobank" xlink:type="simple">http://zoobank.org/679F3F98-B166-4677-832C-AF7C6E0DB97C</object-id>
          </tp:taxon-name><tp:taxon-authority>Nieves-Aldrey &amp; Castillejos-Lemus</tp:taxon-authority><tp:taxon-status xmlns:xlink="http://www.w3.org/1999/xlink" xlink:type="simple">sp. nov.</tp:taxon-status><xref ref-type="fig" rid="F10">Figs 10</xref><xref ref-type="fig" rid="F11">, 11</xref><xref ref-type="fig" rid="F12">, 12</xref><xref ref-type="fig" rid="F13">, 13</xref></tp:nomenclature><tp:treatment-sec sec-type="type material" id="SECID0EAUAG"><title>Type material.</title><p><bold>Holotype</bold>: 1♀ in the Museo Nacional de Ciencias Naturales (<named-content xmlns:xlink="http://www.w3.org/1999/xlink" content-type="dwc:institutional_code" xlink:type="simple">MNCN</named-content>), Madrid, Spain, mounted (glued) on a card. Mexico, Veracruz, Xico, in the Texolo waterfall, <named-content xmlns:xlink="http://www.w3.org/1999/xlink" content-type="dwc:verbatimCoordinates" xlink:type="simple"><named-content content-type="geo-json" specific-use="{&#34;type&#34;:&#34;Point&#34;,&#34;coordinates&#34;:[-96.994833,19.401833]}" id="NCID0EQUAG" xlink:type="simple">19°24.11'N, 96°59.69'W</named-content></named-content>, ca. 1170 m alt., ex gall <italic><tp:taxon-name><tp:taxon-name-part taxon-name-part-type="genus" reg="Quercus">Quercus</tp:taxon-name-part> <tp:taxon-name-part taxon-name-part-type="species" reg="sapotifolia">sapotifolia</tp:taxon-name-part></tp:taxon-name></italic> Liebm. Collected 27/04/2008; emerged 04/2008. Nieves-Aldrey &amp; Pascual leg.</p></tp:treatment-sec><tp:treatment-sec sec-type="etymology" id="SECID0EAVAG"><title>Etymology.</title><p>Named after the smoky black forewing.</p></tp:treatment-sec><tp:treatment-sec sec-type="diagnosis" id="SECID0EFVAG"><title>Diagnosis and comments.</title><p><italic><tp:taxon-name><tp:taxon-name-part taxon-name-part-type="genus" reg="Amphibolips">Amphibolips</tp:taxon-name-part> <tp:taxon-name-part taxon-name-part-type="species" reg="nigrialatus">nigrialatus</tp:taxon-name-part></tp:taxon-name></italic> is closely allied to <italic><tp:taxon-name><tp:taxon-name-part taxon-name-part-type="genus" reg="Amphibolips">A.</tp:taxon-name-part> <tp:taxon-name-part taxon-name-part-type="species" reg="dampfi">dampfi</tp:taxon-name-part></tp:taxon-name></italic> Kinsey, 1937 and the new species <italic><tp:taxon-name><tp:taxon-name-part taxon-name-part-type="genus" reg="Amphibolips">Amphibolips</tp:taxon-name-part> <tp:taxon-name-part taxon-name-part-type="species" reg="kinseyi">kinseyi</tp:taxon-name-part></tp:taxon-name></italic>. Despite being based on a single female holotype, we found distinctive diagnostic characters that let us describe the specimen as belonging to a new species. The strongly-emarginate mesoscutellum relates the new species to <italic><tp:taxon-name><tp:taxon-name-part taxon-name-part-type="genus" reg="Amphibolips">A.</tp:taxon-name-part> <tp:taxon-name-part taxon-name-part-type="species" reg="kinseyi">kinseyi</tp:taxon-name-part></tp:taxon-name></italic> and <italic><tp:taxon-name><tp:taxon-name-part taxon-name-part-type="genus" reg="Amphibolips">A.</tp:taxon-name-part> <tp:taxon-name-part taxon-name-part-type="species" reg="dampfi">dampfi</tp:taxon-name-part></tp:taxon-name></italic>, but in <italic><tp:taxon-name><tp:taxon-name-part taxon-name-part-type="genus" reg="Amphibolips">A.</tp:taxon-name-part> <tp:taxon-name-part taxon-name-part-type="species" reg="nigrialatus">nigrialatus</tp:taxon-name-part></tp:taxon-name></italic>, the postero-lateral projections of the scutellum are pointed apically and curved upwards. Moreover, the scutellar foveae are very large in the new species, extending approximately one half of the length of the mesoscutellum, medially confluent and not separated by a carina or groove, while they are well separated by the mesoscutellar impression in the other two species. The forewing colour of <italic><tp:taxon-name><tp:taxon-name-part taxon-name-part-type="genus" reg="Amphibolips">A.</tp:taxon-name-part> <tp:taxon-name-part taxon-name-part-type="species" reg="nigrialatus">nigrialatus</tp:taxon-name-part></tp:taxon-name></italic> is the darkest we have seen in females of <italic><tp:taxon-name><tp:taxon-name-part taxon-name-part-type="genus" reg="Amphibolips">Amphibolips</tp:taxon-name-part></tp:taxon-name></italic> species from Mexico and the black smoky colouration even extends to the costal and basal cells and below the cubital vein. In this last character, it resembles <italic><tp:taxon-name><tp:taxon-name-part taxon-name-part-type="genus" reg="Amphibolips">A.</tp:taxon-name-part> <tp:taxon-name-part taxon-name-part-type="species" reg="castroviejoi">castroviejoi</tp:taxon-name-part></tp:taxon-name></italic> from Panama, but in this late species, the forewing area anterior to the transversal band is even darker (Fig. <xref ref-type="fig" rid="F15">15F</xref>), besides other distinguishing characters given in the identification key (transversal clear band larger, smooth scutellar foveae and visible notauli). The clear transversal band in the discoidal cell of forewing is very short and narrow in <italic><tp:taxon-name><tp:taxon-name-part taxon-name-part-type="genus" reg="Amphibolips">A.</tp:taxon-name-part> <tp:taxon-name-part taxon-name-part-type="species" reg="nigrialatus">nigrialatus</tp:taxon-name-part></tp:taxon-name></italic>, measuring not more than one-fifth of the length of the radial cell (Fig. <xref ref-type="fig" rid="F13">13A</xref>), while in <italic><tp:taxon-name><tp:taxon-name-part taxon-name-part-type="genus" reg="Amphibolips">A.</tp:taxon-name-part> <tp:taxon-name-part taxon-name-part-type="species" reg="kinseyi">kinseyi</tp:taxon-name-part></tp:taxon-name></italic>, it is wider, measuring at least one-half the length of the radial cell (Fig. <xref ref-type="fig" rid="F8">8C</xref>). Additionally, the green spherical gall of the new species (<italic><tp:taxon-name><tp:taxon-name-part taxon-name-part-type="genus" reg="Amphibolips">A.</tp:taxon-name-part> <tp:taxon-name-part taxon-name-part-type="species" reg="nigrialatus">nigrialatus</tp:taxon-name-part></tp:taxon-name></italic>) on <italic><tp:taxon-name><tp:taxon-name-part taxon-name-part-type="genus" reg="Quercus">Quercus</tp:taxon-name-part> <tp:taxon-name-part taxon-name-part-type="species" reg="sapotifolia">sapotifolia</tp:taxon-name-part></tp:taxon-name></italic> is distinguishable from the galls of <italic><tp:taxon-name><tp:taxon-name-part taxon-name-part-type="genus" reg="Amphibolips">A.</tp:taxon-name-part> <tp:taxon-name-part taxon-name-part-type="species" reg="dampfi">dampfi</tp:taxon-name-part></tp:taxon-name></italic> and <italic><tp:taxon-name><tp:taxon-name-part taxon-name-part-type="genus" reg="Amphibolips">A.</tp:taxon-name-part> <tp:taxon-name-part taxon-name-part-type="species" reg="kinseyi">kinseyi</tp:taxon-name-part></tp:taxon-name></italic> on <italic><tp:taxon-name><tp:taxon-name-part taxon-name-part-type="genus" reg="Quercus">Q.</tp:taxon-name-part> <tp:taxon-name-part taxon-name-part-type="species" reg="ocoteifolia">ocoteifolia</tp:taxon-name-part></tp:taxon-name></italic> Liebm. and <italic><tp:taxon-name><tp:taxon-name-part taxon-name-part-type="genus" reg="Quercus">Q.</tp:taxon-name-part> <tp:taxon-name-part taxon-name-part-type="species" reg="zempoaltepecana">zempoaltepecana</tp:taxon-name-part></tp:taxon-name></italic> Trel., respectively.</p></tp:treatment-sec><tp:treatment-sec sec-type="description" id="SECID0EO2AG"><title>Description.</title><p>Body length: 6.6 mm (n = 1) for the female.</p><p>Female. (Fig. <xref ref-type="fig" rid="F13">13B</xref>). Body almost completely black with the exception of the mandibles, the antennae apically, the metasoma ventrally, especially the hypopygium and parts of the legs, including the tarsi, which are reddish. Forewing predominantly black infuscate, except a large basal area delimited by the medial and cubital veins and another smaller area above the medial vein. A small clear transversal band, that starts below the radial cell and extends towards the medial vein, but does not reach the cubital vein, is present (Fig. <xref ref-type="fig" rid="F13">13A</xref>).</p><p>Head, in dorsal view (Fig. <xref ref-type="fig" rid="F10">10A</xref>) 2.2× as wide as long; narrower than mesosoma. <abbrev xmlns:xlink="http://www.w3.org/1999/xlink" xlink:title="ocellar-ocular distance" id="ABBRID0ED3AG" xlink:type="simple">OOL</abbrev> 1.4× <abbrev xmlns:xlink="http://www.w3.org/1999/xlink" xlink:title="post-ocellar distance" id="ABBRID0EH3AG" xlink:type="simple">POL</abbrev> 0.7× <abbrev xmlns:xlink="http://www.w3.org/1999/xlink" content-type="institution" xlink:title="diameter of a lateral ocellus" id="ABBRID0EL3AG" xlink:type="simple">DOL</abbrev>; posterior ocelli separated from internal orbit of an eye by 2.2× its diameter. Head in anterior view (Fig. <xref ref-type="fig" rid="F11">11A</xref>) 1.3× as broad as high; gena slightly broadened behind eyes. Vertex, frons, lower face and gena, with coarse reticulate-rugose sculpture. Face with two longitudinal carinae, extending from ventral margin of toruli to converge towards the anterior tentorial pits; irradiating carinae from clypeus indistinct or absent; head moderately pubescent, except in vertex and frons. Clypeus more or less hexagonal, ventral margin strongly projecting over mandibles and moderately incised or sinuate on anterior margin. Anterior tentorial pits well visible; epistomal sulcus and clypeo-pleurostomal lines also distinct. Malar space 0.8× height of a compound eye. Toruli situated about mid-height of compound eye; transfacial line 1.7× height of an eye; distance between antennal rim and compound eye almost equal to the width of antennal socket including rim. Ocellar plate slightly raised.</p><fig id="F10" position="float" orientation="portrait"><object-id xmlns:xlink="http://www.w3.org/1999/xlink" content-type="doi" xlink:type="simple">10.3897/zookeys.987.51366.figure10</object-id><object-id xmlns:xlink="http://www.w3.org/1999/xlink" content-type="arpha" xlink:type="simple">17B0EC8F-A6C3-5E8A-9A4F-C97DBB077BEF</object-id><label>Figure 10.</label><caption><p><italic><tp:taxon-name><tp:taxon-name-part taxon-name-part-type="genus" reg="Amphibolips">Amphibolips</tp:taxon-name-part> <tp:taxon-name-part taxon-name-part-type="species" reg="nigrialatus">nigrialatus</tp:taxon-name-part></tp:taxon-name></italic> sp. nov., female. <bold>A</bold> head and mesosoma, dorsal view <bold>B</bold> antenna <bold>C</bold> detail of last flagellomeres.</p></caption><graphic xmlns:xlink="http://www.w3.org/1999/xlink" xlink:href="zookeys-987-081-g010.jpg" position="float" orientation="portrait" xlink:type="simple" id="oo_472554.jpg"><uri content-type="original_file" xlink:type="simple">https://binary.pensoft.net/fig/472554</uri></graphic></fig><fig id="F11" position="float" orientation="portrait"><object-id xmlns:xlink="http://www.w3.org/1999/xlink" content-type="doi" xlink:type="simple">10.3897/zookeys.987.51366.figure11</object-id><object-id xmlns:xlink="http://www.w3.org/1999/xlink" content-type="arpha" xlink:type="simple">A487C89A-53CA-5591-B25E-DBF4276EBFEB</object-id><label>Figure 11.</label><caption><p><italic><tp:taxon-name><tp:taxon-name-part taxon-name-part-type="genus" reg="Amphibolips">Amphibolips</tp:taxon-name-part> <tp:taxon-name-part taxon-name-part-type="species" reg="nigrialatus">nigrialatus</tp:taxon-name-part></tp:taxon-name></italic> sp. nov., female. <bold>A</bold> head, anterior view <bold>B</bold> mesosoma, lateral view <bold>C</bold> mesoscutellum, dorsal view <bold>D</bold> mesoscutellum, lateral view <bold>E</bold> propodeum <bold>F</bold> metasoma, lateral view.</p></caption><graphic xmlns:xlink="http://www.w3.org/1999/xlink" xlink:href="zookeys-987-081-g011.jpg" position="float" orientation="portrait" xlink:type="simple" id="oo_472555.jpg"><uri content-type="original_file" xlink:type="simple">https://binary.pensoft.net/fig/472555</uri></graphic></fig><p>Mouthparts (Fig. <xref ref-type="fig" rid="F11">11A</xref>), mandibles strong, exposed, with dense setae in base, right mandible with three teeth, left with two teeth.</p><p>Antenna (Fig. <xref ref-type="fig" rid="F10">10B</xref>), 0.6× as long as body length; with 13 antennomeres; 12 and 13 incompletely separated (Fig. <xref ref-type="fig" rid="F10">10C</xref>). Flagellum not broadening towards apex; with relatively long, erect setae. Antennal formula : 0.4(0.22):0.16(0.18):0.58(0.18):0.36(0.18):0.32(0.18):0.28(0.18):0.26(0.18):0.24(0.18): 0.23(0.18):0.2(0.18):0.2(0.18):0.18(0.18):0.34(0.16). Pedicel, short, 0.4× as long as scape and slightly broader than long. F1 1.6× as long as F2; F8–F10 as long as wide, F11 2.1× times as long as wide, 1.9× as long as F10. Placodeal sensilla present on flagellomeres F3–F11, disposed in dense rows of 8–10 sensilla, only in half dorsal area of each flagellomere.</p><p>Mesosoma in lateral view 1.1× as long as high. Pronotum, moderately pubescent; lateral surface of pronotum with strong irregular reticulate rugose sculpture (Fig. <xref ref-type="fig" rid="F11">11B</xref>). Pronotum medially short; ratio of length of pronotum medially/laterally = 0.23. Pronotal plate indistinct.</p><p>Mesonotum. Mesoscutum (Fig. <xref ref-type="fig" rid="F10">10A</xref>) barely pubescent and with strong coarse reticulate sculpture, the interspaces smooth and shining. Notauli indistinct, obscured by the coarse sculpture; more so in anterior one third of mesoscutum; longitudinal median impression indistinct. Anteroadmedian signa and parapsidal signa distinct. Transscutal fissure very narrow, sinuate. Mesoscutellum as long as wide; about 0.5× as long as mesoscutum. Scutellar foveae rounded transverse, about 0.5× as long as mesoscutellum, the scutellar foveae are confluent and not separated medially by a carina or groove; some transverse strong rugae visible with smooth and shining intervals. Mesoscutellum strongly coarsely rugose, with a deep and broad median longitudinal impression which makes the mesoscutellum strongly emarginate posteriorly (Fig. <xref ref-type="fig" rid="F10">10A</xref>); the emargination not reaching anteriorly the scutellar foveae. Postero-lateral projections of scutellum pointed apically and curved upwards (Fig. <xref ref-type="fig" rid="F11">11C, D</xref>). Mesopleuron coarsely reticulate rugose, the rugae not as strong as in mesoscutum (Fig. <xref ref-type="fig" rid="F11">11B</xref>). Mesoscutellum in lateral view with the posterodorsal extension of body of subaxillular strip short, not reaching one half of mesoscutellar upper margin.</p><p>Metanotum. Metapectal-propodeal complex. Metapleural sulcus distinct, reaching posterior margin of mesopectus at about mid-height of metapectal-propodeal complex. Metascutellum rugose; metanotal trough deep, smooth and pubescent. Median propodeal area with strong and coarse reticulate rugae; densely pubescent; lateral propodeal carinae distinct, subparallel anteriorly and converging posteriorly (Fig. <xref ref-type="fig" rid="F11">11E</xref>).</p><p>Legs. Densely pubescent; femora and tibiae robust. Metatibia about 1.7× as long as metatarsus. Metatarsal claws with strong triangular basal lobes or teeth (Fig. <xref ref-type="fig" rid="F12">12C</xref>).</p><fig id="F12" position="float" orientation="portrait"><object-id xmlns:xlink="http://www.w3.org/1999/xlink" content-type="doi" xlink:type="simple">10.3897/zookeys.987.51366.figure12</object-id><object-id xmlns:xlink="http://www.w3.org/1999/xlink" content-type="arpha" xlink:type="simple">697FE071-76DA-5E77-A506-BCF135DBBA92</object-id><label>Figure 12.</label><caption><p><italic><tp:taxon-name><tp:taxon-name-part taxon-name-part-type="genus" reg="Amphibolips">Amphibolips</tp:taxon-name-part> <tp:taxon-name-part taxon-name-part-type="species" reg="nigrialatus">nigrialatus</tp:taxon-name-part></tp:taxon-name></italic> sp. nov., female. <bold>A</bold> metasoma, dorsal view <bold>B</bold> detail of sculpture <bold>C</bold> metatarsal claw <bold>D</bold> ventral spine of hypopygium, lateral view.</p></caption><graphic xmlns:xlink="http://www.w3.org/1999/xlink" xlink:href="zookeys-987-081-g012.jpg" position="float" orientation="portrait" xlink:type="simple" id="oo_472556.jpg"><uri content-type="original_file" xlink:type="simple">https://binary.pensoft.net/fig/472556</uri></graphic></fig><p>Forewing (Fig. <xref ref-type="fig" rid="F13">13A</xref>), about 1.1× as long as body, radial cell 3.9× as long as wide; open along anterior margin; areolet absent. All veins heavily infuscate. M and Cu1 veins nearly straight, not reaching wing margin. Rs+M complete, reaching basalis. First abscissa of radius (2r) slightly angled, not projected into the radial cell. The two branches of the cubitalis vein are not interrupted by a gap. Apical margin with very short hair fringe.</p><p>Metasoma (Fig. <xref ref-type="fig" rid="F12">12A</xref>) in dorsal view 1.5× as long as wide; in lateral view 1.2× as long as high (Fig. <xref ref-type="fig" rid="F11">11F</xref>). Second metasomal tergite covering about 0.64× the length of metasoma. In dorsal view, anterior half of T2 smooth and somewhat shining, posterior half with two types of microsculpture clearly visible, first a series of slightly hexagonal cells and in the back micropunctures, both microstructures occupying the same proportion (Fig. <xref ref-type="fig" rid="F12">12B</xref>). In lateral view, anterior 2/3 smooth and somewhat shining; posterior one third with a band of micropunctures clearly visible. The punctate sculpture extended on subsequent tergites. Ventral area of second metasomal tergite moderately pubescent, with a relatively dense patch of setae. Projecting part of hypopygial spine long (Fig. <xref ref-type="fig" rid="F12">12D</xref>); about 6.3× as long as high in lateral view; laterally with long setae, longer than spine width, but not forming an apical tuft.</p><p>Male. Unknown.</p></tp:treatment-sec><tp:treatment-sec sec-type="Gall" id="SECID0EDCBG"><title>Gall</title><p>(Fig. <xref ref-type="fig" rid="F13">13C</xref>). A regular, spherical, moderately-sized gall with a green colour when it is fresh. When dry, the gall acquires a rough and slightly elongated appearance and turns brown in colour. The galls measure on average 16.5 × 21.5 mm (diameter of 14 to 19 mm and length of 17 to 25 mm; n = 4). The gall is monothalamic. The outer shell is thin, flexible and of fleshy consistency when fresh and becomes rigid and hardly detachable from the parenchyma when dry. Internally, there is a spherical larval cell in the centre of the gall (5 × 5 mm; n = 1); a spongy tissue occupies the entire space between the epidermis and the larval chamber and is hardly separable from the larval chamber. When it is dry, the gall is moderately fragile.</p><fig id="F13" position="float" orientation="portrait"><object-id xmlns:xlink="http://www.w3.org/1999/xlink" content-type="doi" xlink:type="simple">10.3897/zookeys.987.51366.figure13</object-id><object-id xmlns:xlink="http://www.w3.org/1999/xlink" content-type="arpha" xlink:type="simple">E6CFC85B-4F8F-5BE2-B508-FB074B30E81F</object-id><label>Figure 13.</label><caption><p><italic><tp:taxon-name><tp:taxon-name-part taxon-name-part-type="genus" reg="Amphibolips">Amphibolips</tp:taxon-name-part> <tp:taxon-name-part taxon-name-part-type="species" reg="nigrialatus">nigrialatus</tp:taxon-name-part></tp:taxon-name></italic> sp. nov., female. <bold>A</bold> forewing <bold>B</bold> habitus <bold>C</bold> gall on <italic><tp:taxon-name><tp:taxon-name-part taxon-name-part-type="genus" reg="Quercus">Quercus</tp:taxon-name-part> <tp:taxon-name-part taxon-name-part-type="species" reg="sapotifolia">sapotifolia</tp:taxon-name-part></tp:taxon-name></italic> Liebm.</p></caption><graphic xmlns:xlink="http://www.w3.org/1999/xlink" xlink:href="zookeys-987-081-g013.jpg" position="float" orientation="portrait" xlink:type="simple" id="oo_472557.jpg"><uri content-type="original_file" xlink:type="simple">https://binary.pensoft.net/fig/472557</uri></graphic></fig><p>On twigs of <italic><tp:taxon-name><tp:taxon-name-part taxon-name-part-type="genus" reg="Quercus">Quercus</tp:taxon-name-part> <tp:taxon-name-part taxon-name-part-type="species" reg="sapotifolia">sapotifolia</tp:taxon-name-part></tp:taxon-name></italic> Liebm. Closely resembles that of <italic><tp:taxon-name><tp:taxon-name-part taxon-name-part-type="genus" reg="Amphibolips">Amphibolips</tp:taxon-name-part> <tp:taxon-name-part taxon-name-part-type="species" reg="oaxacae">oaxacae</tp:taxon-name-part></tp:taxon-name></italic> Nieves-Aldrey &amp; Pascual, 2012, <italic><tp:taxon-name><tp:taxon-name-part taxon-name-part-type="genus" reg="Amphibolips">A.</tp:taxon-name-part> <tp:taxon-name-part taxon-name-part-type="species" reg="michoacaensis">michoacaensis</tp:taxon-name-part></tp:taxon-name></italic> Nieves-Aldrey y Maldonado, 2012, <italic><tp:taxon-name><tp:taxon-name-part taxon-name-part-type="genus" reg="Amphibolips">A.</tp:taxon-name-part> <tp:taxon-name-part taxon-name-part-type="species" reg="trizonata">trizonata</tp:taxon-name-part></tp:taxon-name></italic> Ashmead, 1896 and <italic><tp:taxon-name><tp:taxon-name-part taxon-name-part-type="genus" reg="Amphibolips">Amphibolips</tp:taxon-name-part> <tp:taxon-name-part taxon-name-part-type="species" reg="kinseyi">kinseyi</tp:taxon-name-part></tp:taxon-name></italic> sp. nov. However, the gall of <italic><tp:taxon-name><tp:taxon-name-part taxon-name-part-type="genus" reg="Amphibolips">A.</tp:taxon-name-part> <tp:taxon-name-part taxon-name-part-type="species" reg="nigrialatus">nigrialatus</tp:taxon-name-part></tp:taxon-name></italic> differs in its size, which is approximately half that of the other species. The gall is similar to that of <italic><tp:taxon-name><tp:taxon-name-part taxon-name-part-type="genus" reg="Amphibolips">A.</tp:taxon-name-part> <tp:taxon-name-part taxon-name-part-type="species" reg="murata">murata</tp:taxon-name-part></tp:taxon-name></italic> Weld, 1957, but not as rough when dry and to that of <italic><tp:taxon-name><tp:taxon-name-part taxon-name-part-type="genus" reg="Amphibolips">A.</tp:taxon-name-part> <tp:taxon-name-part taxon-name-part-type="species" reg="quercusfuliginosa">quercusfuliginosa</tp:taxon-name-part></tp:taxon-name></italic> Ashmead, 1885, from which it is impossible to differentiate according to the original description of the gall. Nonetheless, the adults are completely different.</p></tp:treatment-sec><tp:treatment-sec sec-type="distribution" id="SECID0EQGBG"><title>Distribution.</title><p>Known only from the type locality in Veracruz State, Mexico.</p></tp:treatment-sec><tp:treatment-sec sec-type="biology" id="SECID0EVGBG"><title>Biology.</title><p>Presumably, a sexual generation. The gall was collected in late April and the insect emerged shortly afterwards.</p><fig id="F14" position="float" orientation="portrait"><object-id xmlns:xlink="http://www.w3.org/1999/xlink" content-type="doi" xlink:type="simple">10.3897/zookeys.987.51366.figure14</object-id><object-id xmlns:xlink="http://www.w3.org/1999/xlink" content-type="arpha" xlink:type="simple">CE58029C-2714-52F4-BA3B-9364D09CB338</object-id><label>Figure 14.</label><caption><p>Details of mesoscutum and mesoscutellum (dorsal view) of <italic><tp:taxon-name><tp:taxon-name-part taxon-name-part-type="genus" reg="Amphibolips">Amphibolips</tp:taxon-name-part></tp:taxon-name></italic> species <bold>A</bold><italic><tp:taxon-name><tp:taxon-name-part taxon-name-part-type="genus" reg="Amphibolips">Amphibolips</tp:taxon-name-part> <tp:taxon-name-part taxon-name-part-type="species" reg="castroviejoi">castroviejoi</tp:taxon-name-part></tp:taxon-name></italic> Medianero &amp; Nieves-Aldrey <bold>B</bold><italic><tp:taxon-name><tp:taxon-name-part taxon-name-part-type="genus" reg="Amphibolips">Amphibolips</tp:taxon-name-part> <tp:taxon-name-part taxon-name-part-type="species" reg="durangensis">durangensis</tp:taxon-name-part></tp:taxon-name></italic> Nieves-Aldrey &amp; Maldonado <bold>C</bold><italic><tp:taxon-name><tp:taxon-name-part taxon-name-part-type="genus" reg="Amphibolips">Amphibolips</tp:taxon-name-part> <tp:taxon-name-part taxon-name-part-type="species" reg="fusus">fusus</tp:taxon-name-part></tp:taxon-name></italic> Kinsey (type) <bold>D</bold><italic><tp:taxon-name><tp:taxon-name-part taxon-name-part-type="genus" reg="Amphibolips">Amphibolips</tp:taxon-name-part> <tp:taxon-name-part taxon-name-part-type="species" reg="cibriani">cibriani</tp:taxon-name-part></tp:taxon-name></italic> Pujade-Villar (last image taken from <xref ref-type="bibr" rid="B25">Pujade-Villar et al. 2018</xref>).</p></caption><graphic xmlns:xlink="http://www.w3.org/1999/xlink" xlink:href="zookeys-987-081-g014.jpg" position="float" orientation="portrait" xlink:type="simple" id="oo_472558.jpg"><uri content-type="original_file" xlink:type="simple">https://binary.pensoft.net/fig/472558</uri></graphic></fig><fig id="F15" position="float" orientation="portrait"><object-id xmlns:xlink="http://www.w3.org/1999/xlink" content-type="doi" xlink:type="simple">10.3897/zookeys.987.51366.figure15</object-id><object-id xmlns:xlink="http://www.w3.org/1999/xlink" content-type="arpha" xlink:type="simple">E58B4C1D-5CA7-56BC-B4FA-29BB9EC44949</object-id><label>Figure 15.</label><caption><p>Details of wings and habitus of <italic><tp:taxon-name><tp:taxon-name-part taxon-name-part-type="genus" reg="Amphibolips">Amphibolips</tp:taxon-name-part></tp:taxon-name></italic> species <bold>A</bold> habitus of <tp:taxon-name><tp:taxon-name-part taxon-name-part-type="genus" reg="Amphibolips">Amphibolips</tp:taxon-name-part> <tp:taxon-name-part taxon-name-part-type="uncertainty-rank">near</tp:taxon-name-part> <tp:taxon-name-part taxon-name-part-type="species" reg="fusus">fusus</tp:taxon-name-part></tp:taxon-name> from Zacatecas <bold>B</bold> detail of forewing of <italic><tp:taxon-name><tp:taxon-name-part taxon-name-part-type="genus" reg="Amphibolips">Amphibolips</tp:taxon-name-part> <tp:taxon-name-part taxon-name-part-type="species" reg="fusus">fusus</tp:taxon-name-part></tp:taxon-name></italic> Kinsey (type) <bold>C</bold> habitus of <italic><tp:taxon-name><tp:taxon-name-part taxon-name-part-type="genus" reg="Amphibolips">Amphibolips</tp:taxon-name-part> <tp:taxon-name-part taxon-name-part-type="species" reg="cibriani">cibriani</tp:taxon-name-part></tp:taxon-name></italic> Pujade-Villar (image taken from <xref ref-type="bibr" rid="B25">Pujade-Villar et al. 2018</xref>) <bold>D</bold> forewing of female <italic><tp:taxon-name><tp:taxon-name-part taxon-name-part-type="genus" reg="Amphibolips">Amphibolips</tp:taxon-name-part> <tp:taxon-name-part taxon-name-part-type="species" reg="aliciae">aliciae</tp:taxon-name-part></tp:taxon-name></italic> Medianero &amp; Nieves-Aldrey <bold>E</bold> habitus of male <italic><tp:taxon-name><tp:taxon-name-part taxon-name-part-type="genus" reg="Amphibolips">Amphibolips</tp:taxon-name-part> <tp:taxon-name-part taxon-name-part-type="species" reg="castroviejoi">castroviejoi</tp:taxon-name-part></tp:taxon-name></italic> Medianero &amp; Nieves-Aldrey <bold>F</bold> forewing of female <italic><tp:taxon-name><tp:taxon-name-part taxon-name-part-type="genus" reg="Amphibolips">Amphibolips</tp:taxon-name-part> <tp:taxon-name-part taxon-name-part-type="species" reg="castroviejoi">castroviejoi</tp:taxon-name-part></tp:taxon-name></italic><bold>G</bold> forewing of female of <italic><tp:taxon-name><tp:taxon-name-part taxon-name-part-type="genus" reg="Amphibolips">Amphibolips</tp:taxon-name-part> <tp:taxon-name-part taxon-name-part-type="species" reg="durangensis">durangensis</tp:taxon-name-part></tp:taxon-name></italic> Nieves-Aldrey &amp; Maldonado <bold>H</bold> forewing female of <italic><tp:taxon-name><tp:taxon-name-part taxon-name-part-type="genus" reg="Amphibolips">Amphibolips</tp:taxon-name-part> <tp:taxon-name-part taxon-name-part-type="species" reg="michoacaensis">michoacaensis</tp:taxon-name-part></tp:taxon-name></italic> Nieves-Aldrey &amp; Pascual <bold>I</bold> forewing male of <italic><tp:taxon-name><tp:taxon-name-part taxon-name-part-type="genus" reg="Amphibolips">Amphibolips</tp:taxon-name-part> <tp:taxon-name-part taxon-name-part-type="species" reg="michoacaensis">michoacaensis</tp:taxon-name-part></tp:taxon-name></italic>.</p></caption><graphic xmlns:xlink="http://www.w3.org/1999/xlink" xlink:href="zookeys-987-081-g015.jpg" position="float" orientation="portrait" xlink:type="simple" id="oo_472559.jpg"><uri content-type="original_file" xlink:type="simple">https://binary.pensoft.net/fig/472559</uri></graphic></fig></tp:treatment-sec><tp:treatment-sec><!--Section generated to contain objects referenced in tp:taxon-treatment.--><fig id="F8" position="float" orientation="portrait"><object-id xmlns:xlink="http://www.w3.org/1999/xlink" content-type="doi" xlink:type="simple">10.3897/zookeys.987.51366.figure8</object-id><object-id xmlns:xlink="http://www.w3.org/1999/xlink" content-type="arpha" xlink:type="simple">9B6259C9-209A-5F71-BD75-5175FF6F196F</object-id><label>Figure 8.</label><caption><p><italic><tp:taxon-name><tp:taxon-name-part taxon-name-part-type="genus" reg="Amphibolips">Amphibolips</tp:taxon-name-part> <tp:taxon-name-part taxon-name-part-type="species" reg="kinseyi">kinseyi</tp:taxon-name-part></tp:taxon-name></italic> sp. nov. <bold>A</bold> female habitus <bold>B</bold> male habitus <bold>C</bold> female forewing <bold>D</bold> male forewing <bold>E</bold> galls <bold>F</bold> section of a gall.</p></caption><graphic xmlns:xlink="http://www.w3.org/1999/xlink" xlink:href="zookeys-987-081-g008.jpg" position="float" orientation="portrait" xlink:type="simple" id="oo_472552.jpg"><uri content-type="original_file" xlink:type="simple">https://binary.pensoft.net/fig/472552</uri></graphic></fig></tp:treatment-sec><ref-list><ref id="B25"><mixed-citation xmlns:xlink="http://www.w3.org/1999/xlink" xlink:type="simple"><person-group><name name-style="western"><surname>Pujade-Villar</surname><given-names>J</given-names></name><name name-style="western"><surname>Barrera-Ruiz</surname><given-names>UM</given-names></name><name name-style="western"><surname>Cuesta-Porta</surname><given-names>V</given-names></name></person-group> (<year>2018</year>) <article-title>Descripción de <italic><tp:taxon-name><tp:taxon-name-part taxon-name-part-type="genus">Amphibolips</tp:taxon-name-part> <tp:taxon-name-part taxon-name-part-type="species">cibriani</tp:taxon-name-part></tp:taxon-name></italic> Pujade-Villar n. sp. para México (<tp:taxon-name><tp:taxon-name-part taxon-name-part-type="order">Hymenoptera</tp:taxon-name-part></tp:taxon-name>: <tp:taxon-name><tp:taxon-name-part taxon-name-part-type="family">Cynipidae</tp:taxon-name-part></tp:taxon-name>: <tp:taxon-name><tp:taxon-name-part taxon-name-part-type="tribe">Cynipini</tp:taxon-name-part></tp:taxon-name>).</article-title><source>Dugesiana</source><volume>25</volume>(<issue>2</issue>): <fpage>151</fpage>–<lpage>158</lpage>.</mixed-citation></ref></ref-list></tp:taxon-treatment>
